# Supplementary material for: Preexisting vaccine-primed heterosubtypic T cell immunity protects the maternal-fetal unit from adverse influenza outcomes in mice
Source: J Clin Invest. 2025 Jan 2;135(1):e179230. doi: 10.1172/JCI179230 (PMC11684801; doi:10.1172/JCI179230)
Supplement: Supporting data values [file jci-135-179230-s220.xlsx]

## Sheet: Figure 1b
Figure 1b. Naïve and memory CD4 T cell responses against IAV are unaltered during pregnancy
	Percent initial weight
	Non-gravid + IAV: Naïve				Non-gravid+ IAV: Memory				Gravid + IAV: Naive:				Gravid + IAV: Memory				Gravid: Uninfected
Days post infection	1	2	3	4	1	2	3	4	1	2	3	4	1	2	3	4	1	2	3	4
0	100	100	100	100	100	100	100	100	100	100	100	100	100	100	100	100	100	100	100	100
1	97.551	96.875	100	100.42	104.82	101.29	102.69	99.89	100.772	100	100.412	102.857	98.72	99.27	100	100.38	111.23	115.05	117.78	103.59
3	96	90	100	95	100	96.98	86.92	95.72	100	100	97	101	96.6	99.64	99.15	98.91	125	132.29	121.78	105.28
4	95.9184	86.3281	98.7755	90.7563	97.8	93.1	88.1	92.4812	99.2278	99.1837	95.0617	99.1837	94.5	98.2	99.6	96.2963	126.4	141.7	125.3	108.633
5	92.2449	83.9844	93.0612	84.4538	98.7	88.8	88.5	87.9699	97.6834	100	91.358	94.2857	90.2	97.1	102.5	95.4732	132.1	151	131.6	113.669
6	88.1633	80.8594	88.5714	81.9328	97.4	89.2	86.2	86.0902	93.8224	101.224	86.0082	92.2449	91.9	99.3	104.2	96.2963	136.8	161.5	136.4	119.424
7	85.7143	80.4688	83.6735	82.5203	99.1228	87.931	89.2308	86.73	89.1892	103.265	83.5391	88.96	101.277	107.664	111.864	104.54	143.868	173.958	148.444	125.22
8	79.668	83.1818	81.3008	74.7899	101.316	92.2414	91.9231	87.2181	88.8031	108.98	87.2428	86.5306	108.936	117.518	122.034	117.695	151.887	181.25	153.778	129.496
9	79.2627	84.8958	83.3333	75.6303	100	94	91	89	88.8031	120.98	89.2428	99.5306	116.58	125.11	136.23	137.91	160	200	172	140
11	86.5546	87.1369	86.5546	86.5546	99.1228	96.1207	91.1539	91.7293	89.9614	135.102	93.0041	118.367	139.149	140.876	154.661	162.551	177.83	212.5	182.667	151.439

## Sheet: Figure 1c
Figure 1c. Naïve and memory CD4 T cell responses against IAV are unaltered during pregnancy
	Uninfected	Non-gravid: Naïve	Gravid: Naïve	Non-gravid: Memory	Gravid: Memory
IAV copies per lung	680.2	2.97064e+06	1.41459e+07	575583	532630
	9460	9.92829e+06	7.00476e+06	459383	2.03539e+06
	39100	2.44253e+06	6.19308e+06	432648	567389
	14800	7.63226e+06	9.05848e+06	472131	297042
	4330	3.61257e+06	4.15864e+06	1.90486e+06	469676
		9.05848e+06	3127957	3.54491e+06	129400
		4.15864e+06	1.45345e+06	934321	714302
		13127957	5.03037e+06	1.77887e+06	1.86676e+06

## Sheet: Figure 1f
Figure 1f. Naïve and memory CD4 T cell responses against IAV are unaltered during pregnancy
	Spleen		dLN		Lung
	Non-gravid	Gravid	Non-gravid	Gravid	Non-gravid	Gravid
Number of donor cells	1000000	952000	50500	67300	1440000	1090000
	1110000	572000	103000	41100	1520000	778000
	942000	1000000	50400	107000	1130000	1180000
	896000	1160000	109000	88100	551000	797000

## Sheet: Figure 1g
Figure1 g. Naïve and memory CD4 T cell responses against IAV are unaltered during pregnancy
	Spleen		dLN		Lung
	Non-gravid	Gravid	Non-gravid	Gravid	Non-gravid	Gravid
Number of donor cells	1820000	2030000	146000	241000	2070000	2770000
	2020000	1570000	103800	74800	1650000	2200000
	2810000	1200000	85600	122000	2730000	2590000
	1950000	3180000	217000	194000	3770000	3600000

## Sheet: Figure 1h
Figure 1h. Naïve and memory CD4 T cell responses against IAV are unaltered during pregnancy
	Spleen		dLN		Lung
	Non-gravid	Gravid	Non-gravid	Gravid	Non-gravid	Gravid
Number of IFN-g IL-2 dual producing cells	54400	135000	21762	30501	52647	71400
	45200	86500	20748	21320	47960	56700
	110000	153000	20982	21245	64746	58000
	146320	67540	27000	24900	58200	66330

## Sheet: Figure 1i
Figure 1i. Naïve and memory CD4 T cell responses against IAV are unaltered during pregnancy
	Spleen		dLN		Lung
	Non-gravid	Gravid	Non-gravid	Gravid	Non-gravid	Gravid
Number of IFN-g IL-2 dual producing cells	144550	179143	19722	46294	175793	176720
	134225	145551	22344	25438	250661	207270
	81900	141897	46170	41870	139093	283880
	116025	139055	23712	63200	98720	259910

## Sheet: Figure 1l
Figure 1l. Naïve and memory CD4 T cell responses against IAV are unaltered during pregnancy
	T-bet		EOMES		GATA-3
	Non-gravid	Gravid	Non-gravid	Gravid	Non-gravid	Gravid
MFI	493	765	168	201	79.9	97.8
	546	675	179	200	82.2	101
	553	715	163	174	83.7	82.7
	505	680	114	202	103	73.8

## Sheet: Figure 1m
Figure 1m. Naïve and memory CD4 T cell responses against IAV are unaltered during pregnancy
	T-bet		EOMES		GATA-3
	Non-gravid	Gravid	Non-gravid	Gravid	Non-gravid	Gravid
MFI	921	768	850	656	191	194
	788	925	794	776	194	202
	845	1004	776	734	212	223

## Sheet: Figure 2b
Figure 2b. Th1 effector IFN-g production is unaltered by pregnancy levels of estradiol
	T-bet		EOMES		GATA-3
	Th1	Th2	Th1	Th2	Th1	Th2
MFI	1401	383	620	475	620	873
	1325	378	639	509	639	968
	884	177	374	507	374	778
	1050	176	373	503	373	791
	1315	136	836	700	836	1201
	1289	133	832	682	832	1084
	1391	139	951	675	751	1102

## Sheet: Figure 2c
Figure 2c. Th1 effector IFN-g production is unaltered by pregnancy levels of estradiol
	Concentration of cytokine in supernatent of restimulated effector CD4 T cells (ng/mL)
		Th1 culture IFN-g			Th2 culture IL-4
	Sample 1	Sample 2	Sample 3	Sample 1	Sample 2	Sample 3
Vehicle control	120.74	99.94	96.483	3.0705	3.66865	4.30668
Vehicle control	102.201	91.884	65.28	4.90483	3.0705	2.79137
Vehicle control	107.1	88.36	94.1	4.80683	3.07751	4.06742
1st Trimester Estradiol	50.88	112.36	89.04	8.01521	6.42014	6.30051
2nd Trimester Estradiol	100.7	100.1	82.68	8.8925	5.26372	7.25755
3rd Trimteser Estradiol	127.2	75.26	104.94	6.93854	5.38335	5.10421
Pharmaceutical Estradiol	45.58	72.08	106	3.34964	6.18088	4.98458
1st Trimester Progesterone	77.38	111.3	139.92	4.94471	3.30976	2.47235
2nd Trimester Progesterone	81.62	62.54	93.28	3.23001	3.5889	3.66865
3rd Trimteser Progesterone	85.86	102.82	99.64	4.2668	4.1073	2.55211
PharmaceuticalProgesterone	116.6	64.66	57.24	2.03371	3.46927	3.48927
1st Trimster Estradiol + Progesterone	102.82	118.72	79.5	7.93546	4.54594	5.90175
2nd Trimester Estradiol + Progesterone	75.26	95.4	45.58	4.2668	5.58273	6.18088
3rd Trimster Estradiol + Progesterone	53	65.72	79.5	4.7852	4.74532	3.90791
Pharmaceutical Estradiol + Progesterone	62.54	67.84	42.4	0.558273	3.98767	2.51223

[truncated: 29 more sheets: Figure 2d, Figure 2f, Figure 3a, Figure 3b, Figure 3e, Figure 3g, Figure 3i, Figure 3k, Figure 4c, Figure 4e, Figure 5a, Figure 5b, Figure 5d, Figure 5e-j, Figure 6a, Figure 6b, Figure 6d, Figure 6e, Supplemental Figure 1b, Supplemental Figure 2b …]
